# Supplementary material for: Proteostasis is adaptive: Balancing chaperone holdases against foldases
Source: PLoS Comput Biol. 2020 Dec 14;16(12):e1008460. doi: 10.1371/journal.pcbi.1008460 (PMC7769611; doi:10.1371/journal.pcbi.1008460)
Supplement: S2 Table — (XLSX) [file pcbi.1008460.s009.xlsx]

## Sheet: Sheet1
Proteostasis is adaptive: balancing chaperone holdases against foldases
Adam MR de Graff, David E Mosedale, Tilly Sharp, Ken A Dill and David J Grainger
Supporting Information Table
S2 Table. Experimental measurements of C. elegans chaperone levels. Used in Figures 4A and 4B.
PaxDb		Data from S1B Table in Walther et al. [1] (log2 of relative protein abundances).
Abundances				WT					DAF-2 mutant						DAF-16 mutant				HSF-1 mutant
Parts per million		Hsp60-type	Gene name	Day 1	Day 6	Day 12	Day 17	Day 22	Day 1	Day 6	Day 12	Day 17	Day 22	Day 27	Day 1	Day 6	Day 12	Day 17	Day 1	Day 6	Day 12
540		P41988	cct-1	0.0354313	0.0694519	-0.151339	0.0146453	0.0603371	-0.352194	-0.183963	-0.108089	0.0451337	0.0456994	0.0864614	0.387921	-0.066537	-0.18954	0.137045	-0.167101	-0.221444	-0.175557
585		P47207	cct-2	0.0320936	0.126313	-0.161565	-0.00446544	0.0497705	-0.197865	-0.123931	-0.0886844	-0.0213376	0.0325215	-0.0894982	0.310325	-0.145612	-0.248899	-0.130799	-0.113034	-0.219339	-0.181802
481		Q9N4J8	cct-3	0.0252798	0.107819	-0.0846086	0.0436162	0.0483078	-0.115566	-0.0519985	-0.121546	0.0190388	0.125321	0.0183811	0.370751	-0.140255	-0.226509	-0.0173518	-0.205518	-0.242084	-0.259423
905		P47208	cct-4	0.0739095	0.162783	-0.03492	0.0621886	0.141414	-0.201885	-0.0742314	-0.0836559	0.0262051	0.0710575	0.0671224	0.382871	-0.106348	-0.170951	-0.104068	-0.118227	-0.219958	-0.125783
781		P47209;Q8WQG4	cct-5	0.139458	0.0650986	-0.0274372	0.0978261	0.0752008	-0.186881	-0.1133	-0.0777899	0.033289	0.0079132	0.150465	0.342653	-0.128821	-0.20201	-0.125519	-0.0939658	-0.250719	-0.177471
677		P46550	cct-6	0.0549017	0.161411	-0.0966667	0.0403485	0.141605	-0.204516	-0.0695647	-0.0652966	-0.00705194	0.0360081	0.0502186	0.418562	-0.283092	-0.215616	-0.0553345	-0.437015	-0.268794	-0.179256
574		Q9TZS5;Q86S29	cct-7	0.0967612	-0.0184917	-0.0908534	0.0626707	-0.105946	-0.134747	-0.0220482	-0.0230424	0.00903062	0.0669109	0.107399	0.39102	-0.185613	-0.214125	-0.098689	-0.280838	-0.194465	-0.156397
685		Q9N358	cct-8	-0.0201999	0.0488002	-0.0951818	0.0227274	0.0792037	-0.260026	-0.177599	-0.15782	0.00319188	0.0392807	0.0202088	0.252742	-0.152378	-0.212258	-0.131985	-0.195096	-0.257614	-0.168129
5228			Average	0.0547044	0.0903981	-0.0928215	0.0424447	0.0612366	-0.20671	-0.102079	-0.0907405	0.0134374	0.053089	0.0513448	0.357106	-0.151082	-0.209988	-0.0658377	-0.201349	-0.234302	-0.177977
2254		Hsp60 (mitochondrial)	hsp-60	0.431695	-0.0496308	-0.0142124	0.067455	0.131266	-0.106884	-0.334683	-0.205893	-0.0295589	-0.00532812	0.0129702	0.428216	-0.0164963	-0.22033	-0.203389	0.290198	-0.135272	-0.18612
			Avg (including cct's)	0.0965923	0.0748394	-0.0840872	0.0452236	0.0690176	-0.195618	-0.127924	-0.103535	0.00866007	0.0465982	0.047081	0.365007	-0.136128	-0.211138	-0.0811212	-0.146733	-0.223299	-0.178882
		Hsp70-type	Gene name	Day 1	Day 6	Day 12	Day 17	Day 22	Day 1	Day 6	Day 12	Day 17	Day 22	Day 27	Day 1	Day 6	Day 12	Day 17	Day 1	Day 6	Day 12
1926		P09446	hsp-1	-0.0546401	0.0416695	-0.0608775	0.114644	0.243762	-0.385265	-0.0540844	-0.0395596	0.124346	0.193965	0.166875	0.0213211	-0.0255958	-0.0457225	0.153382	-0.00158609	0.00549268	0.0639067
1038		P27420	hsp-3	0.335044	-0.268195	-0.344942	-0.492212	-0.453122	0.299187	-0.210264	-0.595504	-0.818442	-0.839234	-0.631523	0.384527	-0.29901	-0.187388	-0.175045	0.236232	-0.436162	-0.470927
337		P20163	hsp-4	0.111461	0.278059	0.408627	0.530447	0.617034	-0.729357	0.00650678	0.171108	0.295748	0.326263	0.445873	-0.771886	0.0456697	0.310307	1.08703	0.142751	0.255959	0.520562
16.3		Q20752	stc-1	0.551839	0.20302	-0.286999	-0.401521	-0.290306	0.313943	0.0149514	-0.226632	-0.519643	-0.602267	-0.848317	0.42523	-0.0850167	-0.115965	-0.0842004	0.618296	-0.0377336	0.328344
1016		P11141	hsp-6	0.156981	-0.0353424	0.0583528	0.246995	0.261224	-0.0447438	-0.378401	-0.400538	-0.124857	-0.182438	-0.15069	0.109063	0.155068	-0.057277	-0.155102	0.379451	0.168447	0.2283
28.9		O45246	hsp-70	NA	NA	NA	NA	NA	NA	NA	NA	NA	2.85246	NA	NA	NA	NA	NA	NA	NA	NA
4362.2			Average	0.220137	0.0438423	-0.0451678	-0.000329421	0.0757182	-0.109247	-0.124258	-0.218225	-0.20857	-0.220742	-0.203557	0.0336512	-0.041777	-0.0192091	0.165213	0.275029	-0.00879926	0.134037
		Hsp40-type	Gene name	Day 1	Day 6	Day 12	Day 17	Day 22	Day 1	Day 6	Day 12	Day 17	Day 22	Day 27	Day 1	Day 6	Day 12	Day 17	Day 1	Day 6	Day 12
72.8		Q17438	dnj-1	0.306555	-0.0363275	0.127636	-0.326537	-0.522156	-0.0136409	0.37131	0.065944	-0.287945	-0.614474	0.203801	0.221371	-0.160662	-0.115699	-0.246834	0.366429	0.423836	0.430062
35.5		Q17433;Q9U3L9	dnj-2	0.324545	0.133416	0.161556	0.174507	-0.00547185	0.825721	0.0411647	-0.111165	-0.123004	-0.227741	-0.0473988	0.602767	0.0763412	0.0228447	0.814615	1.02968	0.27066	0.147985
0.03		P91014	dnj-4	NA	NA	NA	NA	NA	NA	NA	NA	NA	NA	NA	NA	NA	NA	NA	NA	NA	NA
0.23		Q09446-2;Q8MQF1;Q09446-3;Q09446	dnj-5	NA	NA	NA	0.0975945	NA	NA	NA	NA	NA	NA	-0.337768	NA	NA	NA	NA	NA	NA	NA
31.3		P91189	dnj-7	0.440773	0.0317396	-0.0203422	-0.264957	-0.378845	0.274529	0.150978	-0.357496	-1.21381	-0.969381	-1.0997	0.241322	0.146212	0.337977	0.00815983	0.349162	-0.0315364	-0.508023
26.3		B2MZA7;Q95QQ1	dnj-8	NA	NA	NA	NA	NA	NA	-0.30906	-0.0136409	NA	NA	NA	-0.0862403	NA	NA	NA	0.303276	NA	NA
30		P91243	dnj-9	-0.0344975	-0.0071955	0.141112	0.183982	-0.028852	-0.128689	-0.0494914	-0.357496	-0.0139267	0.106187	-0.262072	0.125101	0.0212479	-0.0366088	-0.123666	-0.287236	-0.457857	-0.29678
34.1		Q8TA83;Q8TA83-2	dnj-10	0.096684	0.0847774	-0.479644	0.0420111	-0.152638	0.474753	-0.488104	-0.641176	-0.412294	-0.605968	-0.375623	0.0461611	-0.226262	-0.377624	-0.220949	0.141717	-0.117163	-0.230449
107		Q94216	dnj-11	0.217424	0.374486	-0.157949	-0.172231	-0.238909	-0.298189	-0.356144	-0.586693	-0.256407	-0.385376	-0.350384	0.558325	-0.0501882	-0.167615	-0.332622	0.254857	-0.0501882	-0.273814
92.6		O45502	dnj-12	0.1435	0.232532	-0.242328	-0.166587	-0.0253123	-0.0809305	-0.219958	-0.139469	-0.121679	-0.0877344	0.00985836	0.363234	-0.1145	-0.130799	-0.0617071	0.0893748	0.0136837	-0.157173
220		Q20774	dnj-13	-0.0563061	0.101412	0.123607	0.23455	0.432961	-0.0174944	0.00657924	0.109359	0.190404	0.0582176	0.239106	-0.0522768	-0.0434845	0.0746082	0.468232	-0.385486	-0.516015	0.0419369
33.7		Q21162;E5QCE7	dnj-14	-0.0893626	-0.547746	0.446423	0.182115	0.284194	-0.492827	-0.226755	-0.130799	0.141176	0.167523	0.299543	-0.127897	-0.23952	0.341647	0.21974	-0.368154	-0.221815	0.22159
31.7		Q21324	dnj-15	0.303098	-0.10675	-0.0596322	NA	NA	NA	NA	-0.219835	NA	NA	0.226932	NA	NA	NA	-0.450169	0.37357	-0.0870554	NA
36.7		Q22028;C1P627	dnj-16	0.211732	0.0121698	0.0337467	0.163187	0.137664	0.0683472	0.153238	0.119479	-0.00820001	0.0719671	-0.0192037	0.0894822	0.0617067	-0.123666	0.465062	0.19626	0.198245	0.255977
4.96		O62360	dnj-17	0.178878	-0.0742314	-0.00762609	NA	NA	0.319244	NA	NA	NA	NA	NA	0.588552	NA	NA	NA	0.415191	0.0601265	0.0801489
168		O16303	dnj-19	-0.00475306	0.266472	-0.320658	-0.248413	-0.223546	-0.121546	0.0702999	-0.104337	-0.265317	-0.247441	-0.200002	0.356107	-0.16633	-0.39594	-0.259182	-0.178237	-0.126048	-0.391328
50.3		Q8MPX3;Q8MPX3-2	dnj-20	0.578844	0.0650382	-0.14991	-0.209141	-0.183709	0.143022	0.190223	-0.25882	-0.393855	-0.479231	-0.422556	0.497669	-0.0596322	-0.174918	-0.00848689	0.551649	0.115801	-0.205893
89.6		P91454	dnj-21	0.590875	-0.136716	0.265137	-0.185486	0.0526854	0.238204	-0.0957219	0.0912639	-0.337996	-0.313362	-0.427177	0.286603	-0.0241778	NA	-0.199876	0.605113	NA	-0.0494914
19.6		O17002	dnj-22	-0.626112	0.354114	-0.0347792	0.118649	-0.00547185	-0.809167	0.236418	-0.0742314	-0.302758	-0.479644	-0.97607	-0.303693	0.12279	-0.0507455	0.106343	-0.399445	0.320378	-0.172231
75.9		Q22751	dnj-23	-0.924632	-0.107688	0.122224	0.352897	0.33468	-1.65228	-0.307778	0.106793	0.499218	0.0491733	-0.0398403	-1.19459	-0.330099	0.172067	0.387072	-1.5966	-0.232906	0.138585
0.13		Q9TY07	dnj-24	NA	NA	NA	NA	NA	NA	NA	NA	NA	NA	NA	NA	NA	NA	NA	NA	NA	NA
23.6		G5EDJ6;D7SFQ6;D7SFQ5	dnj-25	-0.410341	NA	0.405432	-0.466549	NA	NA	NA	-0.0282862	NA	NA	NA	-0.0506062	0.00578235	NA	NA	0.0653099	-0.0603241	-0.182692
17.9		Q9XWE1;Q25AR9;Q9GUG7	dnj-27	0.337375	-0.708408	-0.474877	-0.65306	-0.512075	0.632316	-0.303225	-0.542605	-0.661658	-0.567837	-0.21313	0.774824	-1.04243	-0.877509	-0.513188	0.745575	-0.385155	-0.231064
9.26		Q9N3E0	dnj-28	-3.03453	0.409623	0.848219	0.721754	NA	NA	NA	NA	NA	1.53479	NA	NA	0.209178	0.798642	NA	NA	0.586124	NA
103		Q9U1V9;Q9U1W0	dnj-29	0.180136	-0.0768327	0.0269692	0.0727255	0.0916328	0.13787	-0.102994	-0.23352	-0.1137	-0.0747794	-0.132248	-0.0762854	-0.239887	0.0582176	0.195963	0.400873	-0.0272956	-0.0321008
52.7		Q95Y44	dnj-30	-0.312433	-0.0824301	0.0241644	0.0200625	0.209495	-0.349139	0.181689	-0.0258793	-0.360982	-0.067088	-0.254352	-0.240498	-0.239887	-0.107286	0.0203843	-0.141694	-0.0581086	-0.0197731
29		O62178;G5ED36	rme-8	-0.538141	-0.18954	0.279914	0.294615	0.281825	-0.299127	-0.0776532	0.0427837	0.0160013	0.200515	0.240128	-0.46999	0.0417289	0.259513	0.301195	-0.546462	0.0722552	0.250509
1395.91			Average	0.0443267	-0.0124593	-0.00673674	-0.0203743	-0.0237815	-0.0772773	-0.0434697	-0.159372	-0.211934	-0.235078	-0.201438	0.0893544	-0.129844	-0.071752	0.0536976	0.0435459	-0.0449572	-0.0569199
		NEF	Gene name	Day 1	Day 6	Day 12	Day 17	Day 22	Day 1	Day 6	Day 12	Day 17	Day 22	Day 27	Day 1	Day 6	Day 12	Day 17	Day 1	Day 6	Day 12
230		O44739	bag-1	-0.1995	-0.0586628	-0.136323	0.329722	0.00122681	-0.499578	-0.0451634	-0.0350608	0.0455357	0.232599	0.0327133	-0.495183	-0.155361	0.134952	0.0108755	-0.276556	0.0361412	0.206046
37.7		O61980;Q86S24;Q5TKA9	unc-23	0.834185	0.059044	-0.530271	-0.592158	-0.594166	1.12743	0.487945	0.0494271	-0.227741	-0.0777899	NA	0.799571	-0.0401209	-0.399554	-0.333996	1.17368	0.568366	0.242175
190		Q18421	C34C12.8	0.61772	-0.136848	-0.60483	-0.443501	-0.405775	-0.0977456	-0.939452	-1.02722	-0.879078	-0.871844	-0.751035	0.251058	-0.319734	-0.771886	-0.805375	0.662141	-0.187894	-0.49057
555		Q05036	C30C11.4	-0.00432161	0.324491	-0.026446	0.151554	0.244019	-0.130667	0.143803	0.253825	0.267045	0.145079	0.134129	0.168252	0.237847	0.064148	0.202223	0.289263	0.26472	0.235603
1012.7			Average	0.137966	0.0429936	-0.255866	0.0125918	-0.0535097	-0.242664	-0.280271	-0.269487	-0.188833	-0.164722	-0.194731	-0.025291	-0.0790825	-0.190928	-0.197425	0.224949	0.0376558	-0.0163071
		Hsp90-type	Gene name	Day 1	Day 6	Day 12	Day 17	Day 22	Day 1	Day 6	Day 12	Day 17	Day 22	Day 27	Day 1	Day 6	Day 12	Day 17	Day 1	Day 6	Day 12
1825		Q18688	daf-21	-0.173127	0.357992	-0.0746424	0.210346	0.175208	-0.418568	-0.0453032	-0.0621217	0.0753224	0.0321969	-0.0137838	-0.0275787	0.0342342	-0.157302	0.199322	-0.696439	-0.354678	-0.365133
529		Q22235;E9P859	enpl-1	0.114316	-0.422771	-0.702746	-0.683652	-0.591009	0.584804	-0.0839282	-0.6345	-0.765535	-0.692695	-0.607863	0.255184	-0.816968	-0.911346	-0.812129	0.203834	-0.618333	-0.685447
415		Q95XT5	trap-1	0.434617	0.256339	-0.138028	-0.463622	-0.404249	0.115722	0.190092	-0.304978	-0.471239	-0.441696	-0.422018	0.638636	0.343385	-0.153805	-0.219215	0.838486	0.204566	-0.0487942
2769			Average	0.125269	0.063853	-0.305139	-0.312309	-0.27335	0.0939862	0.0202868	-0.333867	-0.387151	-0.367398	-0.347888	0.288747	-0.14645	-0.407485	-0.277341	0.115294	-0.256148	-0.366458
		Hsp90-co	Gene name	Day 1	Day 6	Day 12	Day 17	Day 22	Day 1	Day 6	Day 12	Day 17	Day 22	Day 27	Day 1	Day 6	Day 12	Day 17	Day 1	Day 6	Day 12
309		O16259	sti-1	-0.0897693	0.232752	0.16125	0.301515	0.453538	-0.422556	0.13833	0.152179	0.238527	0.240623	0.105644	-0.0889557	0.0657175	0.0054782	0.0218337	-0.730488	-0.264596	-0.121679
1871		Q23280	ZC395.10	-0.359521	-0.0291348	0.0486211	0.382871	0.490517	-0.535953	0.0257938	0.119981	0.333407	0.402092	0.562538	-0.246469	0.0869976	0.14221	0.163995	-0.40969	-0.0576929	0.027425
454		O45418	fkb-6	-0.231555	0.330266	0.281421	0.366615	0.540904	-0.635244	0.0866606	0.311864	0.326299	0.219371	0.181395	-0.371057	0.151218	0.292723	0.219337	-0.813935	-0.277985	-0.0945063
237		O02108;Q336L8	cdc-37	-0.0612923	0.129118	-0.0221902	0.162396	0.297006	-0.195222	0.191607	0.407	0.35912	0.21108	0.269512	-0.450591	-0.0953168	0.0349139	-0.000576963	-0.0792928	-0.116365	-0.0313952
38.4		G5ECY6	chn-1	-0.568129	-0.0697022	0.35912	0.426722	0.321856	-0.116897	-0.210389	0.15502	0.0246339	0.349805	0.215345	-0.411752	-0.16877	0.340715	0.194972	-0.409907	0.422617	0.264322
28.5		Q9NES8;E0R7L7	pph-5	-0.385707	0.192563	-0.0973411	0.00478324	0.103565	-0.173895	-0.0567222	-0.0395596	0.0593747	-0.0204844	0.0309582	-0.17645	-0.0311128	-0.0666748	-0.122341	-0.0416635	-0.0440443	0.011239
425		Q21746	sgt-1	0.537675	0.145174	-0.137766	-0.00216242	0.148481	0.0310614	-0.00676478	0.198759	0.143309	0.191145	0.43298	0.280825	-0.0517201	-0.0873271	-0.128953	0.272907	-0.00963382	0.246823
71.2		G5EG62	unc-45	0.511691	-0.206643	-0.688583	-0.898247	-1.11816	0.139538	-0.0122111	-0.487795	-0.844145	-0.720454	-0.799336	0.620113	-0.251083	-0.68715	-0.785341	0.828101	-0.184598	-0.556209
71.3		Q02335	ZK370.8	0.254582	0.0511151	-0.129349	-0.211386	-0.266277	0.101598	-0.285461	-0.300417	-0.475396	-0.434241	-0.208767	0.282035	-0.0764223	-0.429429	-0.341644	0.33428	-0.21661	-0.119555
847		G5EE04	hip-1	-0.429107	0.254548	0.342945	0.525372	0.618584	-0.126841	0.553214	0.87044	0.814895	0.781281	0.665798	-0.886199	-0.0106366	0.116755	0.19712	-0.451119	0.127873	0.331481
4352.4			Average	-0.0821134	0.103006	0.0118128	0.105848	0.159001	-0.193441	0.0424058	0.138747	0.0980025	0.122022	0.145607	-0.14485	-0.0381129	-0.0337787	-0.0581599	-0.150081	-0.0621035	-0.00420535
		sHSP	Gene name	Day 1	Day 6	Day 12	Day 17	Day 22	Day 1	Day 6	Day 12	Day 17	Day 22	Day 27	Day 1	Day 6	Day 12	Day 17	Day 1	Day 6	Day 12
277		O01263;G5EE65	hsp-12.1	-0.117296	NA	NA	NA	NA	NA	0.190404	NA	NA	NA	NA	NA	NA	NA	NA	NA	NA	NA
770		P34328	hsp-12.2	-0.00288251	-0.729966	NA	NA	NA	NA	NA	NA	NA	NA	-1.55139	NA	NA	NA	-0.0897693	0.0175777	NA	NA
32.7		Q20164	hsp-12.3	-3.30725	-1.31359	-0.617016	-0.361544	-0.413486	-0.090718	1.12614	2.0399	3.28659	3.17893	3.12167	-3.91476	-2.10064	-1.59507	-1.25151	-1.27584	-1.54523	-0.495695
59.8		G5EE36	hsp-12.6	NA	NA	NA	NA	NA	NA	NA	NA	3.13555	2.43168	3.22364	NA	NA	NA	NA	NA	NA	NA
84.6		P34696	hsp-16.1	NA	1.22297	1.39551	1.95797	1.96702	NA	1.11419	1.37389	2.60191	2.88417	2.76503	NA	0.383661	0.440087	2.2427	2.60832	3.04895	2.57716
73.4		P06582	hsp-16.2	NA	NA	NA	3.19601	2.3272	NA	NA	2.70322	NA	NA	3.59212	NA	NA	NA	NA	NA	NA	NA
34		P06581	hsp-16.41	NA	NA	1.98405	2.09166	2.25994	NA	2.00196	1.50377	2.84456	1.29541	2.34476	NA	0.176642	0.777566	NA	NA	NA	NA
57.8		P02513	hsp-16.48	-1.69595	1.07926	1.45902	2.16942	2.03097	-2.1818	1.44934	1.62513	2.65299	2.73034	2.59972	-3.5955	0.54372	0.851001	2.23936	2.85371	2.91746	2.86355
		Q9N350	Y55F3BR.6	-0.705314	-0.0622599	0.635517	0.571386	0.750081	-0.9634	0.589659	0.428352	0.474272	0.258253	0.397543	-0.976437	0.228436	0.557327	0.649616	-0.647453	0.54017	1.00743
88.3		Q7JP52;Q20660	hsp-17	-0.944034	-1.08474	-0.808756	-0.486148	-0.725785	-1.05026	0.170004	0.16096	-0.251689	-0.464564	-0.73933	-0.46874	-0.882839	0.0853283	0.0365851	-0.12446	0.380672	0.611976
261		Q5H9M9	hsp-25	-0.695281	-0.325041	-0.0434845	0.0360229	0.195352	-0.784504	0.2446	0.166163	0.0440623	0.0668504	0.104853	-1.20402	-0.290542	0.278129	0.485358	-0.971295	-0.117296	0.137568
33.6		B0M0L8	hsp-43	-3.74233	0.349916	1.35546	1.79381	2.03807	-2.53966	0.958196	1.93209	2.06994	2.18633	2.31833	-3.7823	0.107974	1.20032	1.85904	-3.07432	1.56897	2.35166
2509		Q20363	sip-1	-4.61259	0.209378	1.14344	1.56294	1.88539	-1.08712	0.632159	1.5638	1.97302	1.98936	1.99977	-6.29976	-0.162983	0.382457	0.547784	-4.70901	0.0688011	0.82258
4281.2			Average	-2.24325	-0.163869	0.446311	0.755127	0.822942	-1.24249	0.738585	1.13091	1.46417	1.42079	1.40037	-2.89164	-0.365268	0.251355	0.652319	-1.13552	0.544792	1.04272
References
[1] Walther DM, Kasturi P, Zheng M, Pinkert S, Vecchi G, Ciryam P, et al. Widespread proteome remodeling and aggregation in aging C. elegans. Cell. 2015;161(4):919–32.
